# Supplementary material for: Rapid functional reorganization of the targeted contralesional hemisphere induced by one week of noninvasive closed-loop neurofeedback guides motor recovery in post-stroke patients with chronic motor impairment: a phase I trial
Source: Commun Med (Lond). 2026 Feb 13;6:163. doi: 10.1038/s43856-026-01423-x (PMC13013671; doi:10.1038/s43856-026-01423-x)
Supplement: Supplementary file 5 — Supplementary Data 1 [file 43856_2026_1423_MOESM5_ESM.xlsx]

## Sheet: Fig1c
Preeval	Posteval	Folllow-up
25	32	37
19	22	23
11	22	23
17	27	28
19	24	22
16	23	20
13	15	15
14	22	20

## Sheet: Fig1d
Preeval	Posteval
-20.11	-47.25
-49.05	-62.31
-59.13	-69.64
-51.51	-61.32
-18.7	-32.27
-1.1	-16.13
-13.8	-16.39
-41.5	-46.58

## Sheet: Fig1e
Preeval	Posteval
-0.08	-0.07
-0.06	0.17
-0.17	0.31
0.21	0.31
-0.08	0.05
-0.15	-0.11
-0.06	-0.02
0.13	0.14

## Sheet: Fig2b
Subject-specific alpha
Contra			Ipsi			Interhemi
Preeval	Posteval		Preeval	Posteval		Preeval	Posteval
0.100791	0.109557		0.159562	0.264052		0.13117	0.107569
0.094102	0.115289		0.13862	0.0524895		0.152578	0.127583
0.0853176	0.0897679		0.114128	0.10009		0.113794	0.193702
0.0790502	0.125325		0.0731663	0.0858559		0.0880092	0.137202
0.0994164	0.0994164		0.130805	0.0806579		0.188124	0.170436
0.0781816	0.0991359		0.0910424	0.112705		0.0937661	0.100619
0.0665975	0.0886097		0.0571112	0.0769755		0.0763578	0.118803
0.0598172	0.132279		0.0823867	0.0655306		0.0806376	0.134876
Beta
Contra			Ipsi			Interhemi
Preeval	Posteval		Preeval	Posteval		Preeval	Posteval
0.115618	0.111135		0.1221	0.12006		0.128558	0.132378
0.0930115	0.106429		0.141118	0.110705		0.128634	0.127385
0.14386	0.0828417		0.136804	0.0943911		0.162886	0.0943654
0.111576	0.115986		0.0771376	0.0886525		0.112352	0.118337
0.101853	0.100584		0.138442	0.107939		0.143155	0.115492
0.126294	0.125151		0.124697	0.109852		0.134144	0.120474
0.0801583	0.146712		0.0746227	0.0912947		0.119384	0.107813
0.100632	0.113478		0.145085	0.0999782		0.155003	0.125876
